# Supplementary material for: A Whole-Genome Sequencing Study Implicates GRAMD1B in Multiple Sclerosis Susceptibility
Source: Genes (Basel). 2022 Dec 16;13(12):2392. doi: 10.3390/genes13122392 (PMC9777893; doi:10.3390/genes13122392)
Supplement: Supplementary file 1 [file genes-13-02392-s001.zip]

Archive with 1 entries (1 files):
- genes-2067659-supplementary.pdf
